# Supplementary material for: Association between Different Types of Tea Consumption and Risk of Gynecologic Cancer: A Meta-Analysis of Cohort Studies
Source: Nutrients. 2023 Jan 13;15(2):403. doi: 10.3390/nu15020403 (PMC9865679; doi:10.3390/nu15020403)
Supplement: Supplementary file 1 [file nutrients-15-00403-s001.zip]

Archive with 1 entries (1 files):
- nutrients-2078865-supplementary.pdf
